# Supplementary material for: Piezo1 Is Required for Myoblast Migration and Involves Polarized Clustering in Association with Cholesterol and GM1 Ganglioside
Source: Cells. 2023 Dec 7;12(24):2784. doi: 10.3390/cells12242784 (PMC10741634; doi:10.3390/cells12242784)
Supplement: Supplementary file 1 [file cells-12-02784-s001.zip]

Archive with 1 entries (1 files):
- cells-2639434-supplementary.pdf
